# Supplementary material for: Transmission and Characterization of Creutzfeldt–Jakob Disease and Chronic Wasting Disease in the North American Deer Mouse
Source: Viruses. 2025 Apr 16;17(4):576. doi: 10.3390/v17040576 (PMC12031182; doi:10.3390/v17040576)
Supplement: Supplementary file 1 [file viruses-17-00576-s001.zip]

Archive with 1 entries (1 files):
- viruses-3518193-supplementary.pdf
